# Supplementary material for: Prostate cancer genes associated with TMPRSS2–ERG gene fusion and prognostic of biochemical recurrence in multiple cohorts
Source: Br J Cancer. 2010 Jan 12;102(3):570–6. doi: 10.1038/sj.bjc.6605519 (PMC2822948; doi:10.1038/sj.bjc.6605519)
Supplement: Supplementary Table 1 [file 6605519x1.xls]

## Sheet: Sheet1
Supplementary Table 1: Differentially Regulated mRNAs with TMPRSS2-ERG fusion.
Differential regulated genes associated with TMPRSS2-ERG fusion were deterimined using Significance Analysis of Microarrays (SAM) which permutated 1,000 assignments of class assignment to determine differential targets (Tusher et al., 2001). mRNAs in red are upregulated in TMPRSS2-ERG fusion positive tumors and those in green are downregulated in TMPRSS2-ERG fusion positive tumors. mRNAs indicate…
Differentially Regulated mRNAs with TMPRSS2-ERG fusion
Upregulated in TMPRSS2-ERG T1/E4 positive tumors
Gene Symbol / Alias	Gene Name	Chromosome Location	SAM Score	Fold Change	FDR (q-value)
ERG	v-ets erythroblastosis virus E26 oncogene homolog (avian)	21q22.3	7.45871	3.07002	0.0322408
MSF / Sept9	septin 9	17q25	4.9255	1.25602	0.0322408
HDAC1	histone deacetylase 1	1p34	4.38442	1.06649	0.0322408
EPHB4	EPH receptor B4	7q22	3.98529	1.16694	0.0322408
ARHGDIB	Rho GDP dissociation inhibitor (GDI) beta	12p12.3	3.66945	1.05902	0.0322408
THPO	thrombopoietin	3q27	3.61516	1.23299	0.0322408
PDGFA	platelet-derived growth factor alpha polypeptide	7p22	3.60272	1.0892	0.0322408
CEACAM1	carcinoembryonic antigen-related cell adhesion molecule 1 (biliary glycoprotein)	19q13.2	3.15883	1.22612	0.0322408
SHH	sonic hedgehog homolog (Drosophila)	7q36	3.12494	1.13696	0.0322408
TRAF4	TNF receptor-associated factor 4	17q11-q12	3.0638	1.13705	0.0322408
IFNGR1	interferon gamma receptor 1	6q23.3	2.99797	1.0861	0.0322408
MSH3	mutS homolog 3 (E. coli)	5q11-q12	2.84308	1.09972	0.0322408
MUC1	mucin 1, cell surface associated	1q21	2.82589	1.42127	0.0322408
PXN	paxillin	12q24.31	2.73921	1.10475	0.0322408
ITGB4	integrin, beta 4	17q25	2.70554	1.06927	0.0322408
CDK4	cyclin-dependent kinase 4	12q14	2.67905	1.0826	0.0322408
CDK7	cyclin-dependent kinase 7	5q12.1	2.66439	1.08052	0.0322408
YES1	v-yes-1 Yamaguchi sarcoma viral oncogene homolog 1	18p11.31-p11.21	2.62857	1.0812	0.0322408
ING1	inhibitor of growth family, member 1	13q34	2.59388	1.07551	0.0322408
E2F3	E2F transcription factor 3	6p22	2.59028	1.1619	0.0322408
WT1	Wilms tumor 1	11p13	2.50726	1.15534	0.0480452
SOD1	superoxide dismutase 1, soluble	21q22.1|21q22.11	2.48771	1.01916	0.0480452
Downregulated in TMPRSS2-ERG T1/E4 positive tumors
Gene Symbol / Alias	Gene Name	Chromosome Location	SAM Score	Fold Change	FDR (q-value)
CD44	CD44 molecule (Indian blood group)	11p13	-3.55719	-1.11706	0.0322408
LAF4 / AFF3	AF4/FMR2 family, member 3	2q11.2-q12	-3.51244	-1.28118	0.0322408
EPO	erythropoietin	7q22	-3.40971	-1.27984	0.0322408
KDR	kinase insert domain receptor (a type III receptor tyrosine kinase)	4q11-q12	-3.20011	-1.14062	0.0322408
GFI1	growth factor independent 1 transcription repressor	1p22	-3.19248	-1.09824	0.0322408
FGF12	fibroblast growth factor 12	3q28	-3.02028	-1.38962	0.0322408
FGFR4	fibroblast growth factor receptor 4	5q35.1-qter	-2.91169	-1.14017	0.0322408
PTEN	phosphatase and tensin homolog	10q23.3	-2.87332	-1.11073	0.0322408
FLT4	fms-related tyrosine kinase 4	5q35.3	-2.82713	-1.13941	0.0322408
IGF1	insulin-like growth factor 1 (somatomedin C)	12q22-q23	-2.81057	-1.11387	0.0322408
FLT1	fms-related tyrosine kinase 1 (vascular endothelial growth factor/vascular permeability factor receptor)	13q12	-2.79821	-1.16274	0.0322408
TGFBR1	transforming growth factor, beta receptor 1	9q22	-2.73608	-1.08632	0.0322408
EXT1	exostoses (multiple) 1	8q24.11-q24.13	-2.72568	-1.14201	0.0322408
TNFSF6 / FASLG	Fas ligand (TNF superfamily, member 6)	1q23	-2.67157	-1.05584	0.0322408
TGFB3	transforming growth factor, beta 3	14q24	-2.66054	-1.15355	0.0322408
FGF7	fibroblast growth factor 7 (keratinocyte growth factor)	15q15-q21.1	-2.64062	-1.19861	0.0322408
PDGFRA	platelet-derived growth factor receptor, alpha polypeptide	4q11-q13	-2.63953	-1.2249	0.0322408
MAF	v-maf musculoaponeurotic fibrosarcoma oncogene homolog (avian)	16q22-q23	-2.60607	-1.15422	0.0322408
IGF2	insulin-like growth factor 2 (somatomedin A)	11p15.5	-2.53242	-1.38483	0.0322408
WNT2B	wingless-type MMTV integration site family, member 2B	1p13	-2.53019	-1.26315	0.0322408
NOTCH4	Notch homolog 4 (Drosophila)	6p21.3	-2.5202	-1.14605	0.0322408
ETV1	ets variant 1	7p21.3	-2.48211	-1.54731	0.0500062
IGFBP6	insulin-like growth factor binding protein 6	12q13	-2.47563	-1.10981	0.0500062
CBL	Cas-Br-M (murine) ecotropic retroviral transforming sequence	11q23.3	-2.41814	-1.11927	0.0500062
PTGS1	prostaglandin-endoperoxide synthase 1 (prostaglandin G/H synthase and cyclooxygenase)	9q32-q33.3	-2.39253	-1.14007	0.0500062
FZD7	frizzled homolog 7 (Drosophila)	2q33	-2.38903	-1.11182	0.0500062
FYN	FYN oncogene related to SRC, FGR, YES	6q21	-2.38502	-1.14051	0.0500062
PLAG1	pleiomorphic adenoma gene 1	8q12	-2.3846	-1.10263	0.0500062
L1CAM	L1 cell adhesion molecule	Xq28	-2.38083	-1.07805	0.0500062
