# Supplementary material for: Prostate cancer genes associated with TMPRSS2–ERG gene fusion and prognostic of biochemical recurrence in multiple cohorts
Source: Br J Cancer. 2010 Jan 12;102(3):570–6. doi: 10.1038/sj.bjc.6605519 (PMC2822948; doi:10.1038/sj.bjc.6605519)
Supplement: Supplementary Table 2 [file 6605519x2.xls]

## Sheet: Sheet1
Supplementary Table 2: Gene Ontology Annotation of mRNAs associated with TMPRSS2-ERG T1/E4 fusion in Prostate Cancer.
The 15 mRNAs associated with TMPRSS2-ERG T1/E4 fusion (Figure 2A, Supplementary Table 1 in bold) in both our Toronto-139 cohort and a Swedish 455 patient cohort (Setlur et al., 2008) were annotated for gene ontology terms. Several terms annotated from the nine upregulated mRNAs in T1/E4 fusion positive tumors were related to DNA damage & repair mechanisms shown in red and histone deacetylation sh…
Gene Ontology Annotation of Overexpressed mRNAs in TMPRSS2-ERG fusion positive tumors
GOBPID	Term	Category	P-value
GO:0043570	maintenance of DNA repeat elements	Biological Process	0.00105208
GO:0032302	MutSbeta complex	Cellular Component	0.00107444
GO:0000700	mismatch base pair DNA N-glycosylase activity	Molecular Function	0.00110677
GO:0000701	purine-specific mismatch base pair DNA N-glycosylase activity	Molecular Function	0.00110677
GO:0032181	dinucleotide repeat insertion binding	Molecular Function	0.00110677
GO:0032300	mismatch repair complex	Cellular Component	0.00161128
GO:0005094	Rho GDP-dissociation inhibitor activity	Molecular Function	0.00165975
GO:0019237	centromeric DNA binding	Molecular Function	0.00165975
GO:0032139	dinucleotide insertion or deletion binding	Molecular Function	0.00165975
GO:0032142	single guanine insertion binding	Molecular Function	0.00165975
GO:0032356	oxidized DNA binding	Molecular Function	0.00165975
GO:0032357	oxidized purine DNA binding	Molecular Function	0.00165975
GO:0005515	protein binding	Molecular Function	0.00210266
GO:0032134	mispaired DNA binding	Molecular Function	0.00221246
GO:0032135	DNA insertion or deletion binding	Molecular Function	0.00221246
GO:0032137	guanine/thymine mispair binding	Molecular Function	0.00221246
GO:0032138	single base insertion or deletion binding	Molecular Function	0.00221246
GO:0005092	GDP-dissociation inhibitor activity	Molecular Function	0.00276491
GO:0019104	DNA N-glycosylase activity	Molecular Function	0.00552313
GO:0016575	histone deacetylation	Biological Process	0.0057747
GO:0016447	somatic recombination of immunoglobulin gene segments	Biological Process	0.00682156
GO:0016445	somatic diversification of immunoglobulins	Biological Process	0.00786749
GO:0016799	hydrolase activity, hydrolyzing N-glycosyl compounds	Molecular Function	0.00882418
GO:0030983	mismatched DNA binding	Molecular Function	0.00882418
GO:0002562	somatic diversification of immune receptors via germline recombination within a single locus	Biological Process	0.00891246
GO:0006476	protein amino acid deacetylation	Biological Process	0.00891246
GO:0016444	somatic cell DNA recombination	Biological Process	0.00891246
GO:0002200	somatic diversification of immune receptors	Biological Process	0.0094346
GO:0002377	immunoglobulin production	Biological Process	0.0094346
GO:0004407	histone deacetylase activity	Molecular Function	0.0099224
Gene Ontology Annotation of Underexpressed mRNAs in TMPRSS2-ERG fusion positive tumors
GOBPID	Term	Category	P-value
GO:0009441	glycolate metabolic process	Biological Process	0.000450992
GO:0014834	satellite cell maintenance involved in skeletal muscle regeneration	Biological Process	0.000450992
GO:0014904	myotube cell development	Biological Process	0.000450992
GO:0034392	negative regulation of smooth muscle cell apoptosis	Biological Process	0.000450992
GO:0004666	prostaglandin-endoperoxide synthase activity	Molecular Function	0.000830134
GO:0014911	positive regulation of smooth muscle cell migration	Biological Process	0.000901815
GO:0033143	regulation of steroid hormone receptor signaling pathway	Biological Process	0.000901815
GO:0035019	somatic stem cell maintenance	Biological Process	0.000901815
GO:0043568	positive regulation of insulin-like growth factor receptor signaling pathway	Biological Process	0.000901815
GO:0051450	myoblast proliferation	Biological Process	0.000901815
GO:0014896	muscle hypertrophy	Biological Process	0.00135247
GO:0043403	skeletal muscle regeneration	Biological Process	0.00135247
GO:0016942	insulin-like growth factor binding protein complex	Cellular Component	0.00161122
GO:0034390	smooth muscle cell apoptosis	Biological Process	0.00180295
GO:0034391	regulation of smooth muscle cell apoptosis	Biological Process	0.00180295
GO:0043500	muscle adaptation	Biological Process	0.00180295
GO:0043567	regulation of insulin-like growth factor receptor signaling pathway	Biological Process	0.00180295
GO:0014902	myotube differentiation	Biological Process	0.00225327
GO:0042523	positive regulation of tyrosine phosphorylation of Stat5 protein	Biological Process	0.00225327
GO:0019827	stem cell maintenance	Biological Process	0.00270341
GO:0042522	regulation of tyrosine phosphorylation of Stat5 protein	Biological Process	0.00270341
GO:0048864	stem cell development	Biological Process	0.00270341
GO:0014909	smooth muscle cell migration	Biological Process	0.00315339
GO:0014910	regulation of smooth muscle cell migration	Biological Process	0.00315339
GO:0042506	tyrosine phosphorylation of Stat5 protein	Biological Process	0.00315339
GO:0045821	positive regulation of glycolysis	Biological Process	0.00315339
GO:0042813	Wnt receptor activity	Molecular Function	0.00331709
GO:0014065	phosphoinositide 3-kinase cascade	Biological Process	0.00360319
GO:0048863	stem cell differentiation	Biological Process	0.00360319
GO:0001516	prostaglandin biosynthetic process	Biological Process	0.00405283
GO:0014812	muscle cell migration	Biological Process	0.00405283
GO:0046457	prostanoid biosynthetic process	Biological Process	0.00405283
GO:0046579	positive regulation of Ras protein signal transduction	Biological Process	0.00405283
GO:0032787	monocarboxylic acid metabolic process	Biological Process	0.0041556
GO:0006110	regulation of glycolysis	Biological Process	0.0045023
GO:0051057	positive regulation of small GTPase mediated signal transduction	Biological Process	0.0045023
GO:0004926	non-G-protein coupled 7TM receptor activity	Molecular Function	0.00455863
GO:0005159	insulin-like growth factor receptor binding	Molecular Function	0.00455863
GO:0031331	positive regulation of cellular catabolic process	Biological Process	0.0049516
GO:0042246	tissue regeneration	Biological Process	0.0049516
GO:0042531	positive regulation of tyrosine phosphorylation of STAT protein	Biological Process	0.0049516
GO:0043470	regulation of carbohydrate catabolic process	Biological Process	0.0049516
GO:0043471	regulation of cellular carbohydrate catabolic process	Biological Process	0.0049516
GO:0048009	insulin-like growth factor receptor signaling pathway	Biological Process	0.0049516
GO:0046427	positive regulation of JAK-STAT cascade	Biological Process	0.00540073
GO:0048661	positive regulation of smooth muscle cell proliferation	Biological Process	0.00540073
GO:0040007	growth	Biological Process	0.0055823
GO:0031099	regeneration	Biological Process	0.00584969
GO:0045913	positive regulation of carbohydrate metabolic process	Biological Process	0.00584969
GO:0065008	regulation of biological quality	Biological Process	0.00644216
GO:0006692	prostanoid metabolic process	Biological Process	0.00674711
GO:0006693	prostaglandin metabolic process	Biological Process	0.00674711
GO:0045740	positive regulation of DNA replication	Biological Process	0.00674711
GO:0048146	positive regulation of fibroblast proliferation	Biological Process	0.00674711
GO:0005518	collagen binding	Molecular Function	0.00703785
GO:0005540	hyaluronic acid binding	Molecular Function	0.00703785
GO:0009896	positive regulation of catabolic process	Biological Process	0.00719556
GO:0031329	regulation of cellular catabolic process	Biological Process	0.00764385
GO:0042509	regulation of tyrosine phosphorylation of STAT protein	Biological Process	0.00764385
GO:0045840	positive regulation of mitosis	Biological Process	0.00764385
GO:0048144	fibroblast proliferation	Biological Process	0.00764385
GO:0048145	regulation of fibroblast proliferation	Biological Process	0.00764385
GO:0050679	positive regulation of epithelial cell proliferation	Biological Process	0.00764385
GO:0006109	regulation of carbohydrate metabolic process	Biological Process	0.00809197
GO:0005158	insulin receptor binding	Molecular Function	0.0086878
GO:0046425	regulation of JAK-STAT cascade	Biological Process	0.00943531
GO:0005520	insulin-like growth factor binding	Molecular Function	0.00951192
GO:0007260	tyrosine phosphorylation of STAT protein	Biological Process	0.00988275
GO:0030166	proteoglycan biosynthetic process	Biological Process	0.00988275
GO:0048660	regulation of smooth muscle cell proliferation	Biological Process	0.00988275
