# Supplementary material for: Prostate cancer genes associated with TMPRSS2–ERG gene fusion and prognostic of biochemical recurrence in multiple cohorts
Source: Br J Cancer. 2010 Jan 12;102(3):570–6. doi: 10.1038/sj.bjc.6605519 (PMC2822948; doi:10.1038/sj.bjc.6605519)
Supplement: Supplementary Table 3 [file 6605519x3.xls]

## Sheet: Sheet1
Supplementary Table 3: mRNAs Associated with Biochemical Recurrence.
mRNAs associated with biochemical reccurence were deterimined using a cox proportional hazards regression of mRNA expression. mRNAs in red are associated with recurrence those in green are associated with non-recurrence. mRNAs indicated in bold were validated in a 596 Minnesota cohort characterized for the same 502 mRNA transcripts (Nakagawa et al., 2008).
mRNAs Associated with Biochemical Recurrence
mRNAs Associated with Recurrence
Gene Symbol / Alias	Gene Name	Chromosome Location	Cox Coef.	Cox p-value
MUC1	mucin 1, cell surface associated	1q21	0.000303	5.7e-05
CDKN2A	cyclin-dependent kinase inhibitor 2A (melanoma, p16, inhibits CDK4)	9p21	0.000359	0.00048
WNT10B	wingless-type MMTV integration site family, member 10B	12q13	0.00272	0.003
CSPG2 / VCAN	versican	5q14.3	0.000448	0.0057
MSF / SEPT9	septin 9	17q25	0.000293	0.0087
E2F3	E2F transcription factor 3	6p22	0.00102	0.012
CDH11	cadherin 11, type 2, OB-cadherin (osteoblast)	16q22.1	0.00075	0.012
MMP7	matrix metallopeptidase 7 (matrilysin, uterine)	11q21-q22	0.000106	0.013
ERG	v-ets erythroblastosis virus E26 oncogene homolog (avian)	21q22.3	9.33e-05	0.015
SKIL	SKI-like oncogene	3q26	0.000119	0.017
TYMS	thymidylate synthetase	18p11.32	0.000215	0.022
BIRC3	baculoviral IAP repeat-containing 3	11q22	0.000155	0.022
EPHB4	EPH receptor B4	7q22	0.00125	0.028
TNFRSF6 / FAS	Fas (TNF receptor superfamily, member 6)	10q24.1	0.000118	0.03
TGFBI	transforming growth factor, beta-induced, 68kDa	5q31	0.000173	0.038
LCN2	lipocalin 2	9q34	6.65e-05	0.038
mRNAs associated with Non-Recurrence
Gene Symbol / Alias	Gene Name	Chromosome Location	Cox Coef.	Cox p-value
CD44	CD44 molecule (Indian blood group)	11p13	-0.000197	0.0092
VEGF / VEGFA	vascular endothelial growth factor A	6p12	-0.000157	0.017
EPO	erythropoietin	7q22	-0.000976	0.018
ALOX12	arachidonate 12-lipoxygenase	17p13.1	-0.00488	0.018
TGFB3	transforming growth factor, beta 3	14q24	-0.000432	0.019
FLT1 / VEGFR	fms-related tyrosine kinase 1 (vascular endothelial growth factor/vascular permeability factor receptor)	13q12	-0.000519	0.025
FGFR4	fibroblast growth factor receptor 4	5q35.1-qter	-0.000599	0.028
TYRO3	TYRO3 protein tyrosine kinase	15q15.1-q21.1	-0.00143	0.029
MAF	v-maf musculoaponeurotic fibrosarcoma oncogene homolog (avian)	16q22-q23	-0.000191	0.031
FHIT	fragile histidine triad gene	3p14.2	-0.000547	0.038
LAF4 / AFF3	AF4/FMR2 family, member 3	2q11.2-q12	-0.000153	0.04
