# Supplementary material for: Prostate cancer genes associated with TMPRSS2–ERG gene fusion and prognostic of biochemical recurrence in multiple cohorts
Source: Br J Cancer. 2010 Jan 12;102(3):570–6. doi: 10.1038/sj.bjc.6605519 (PMC2822948; doi:10.1038/sj.bjc.6605519)
Supplement: Supplementary Table 4 [file 6605519x4.xls]

## Sheet: Sheet1
Supplementary Table 4: Gene Ontology Annotation of mRNAs associated with Biochemical Recurrence.
The nine mRNAs associated with biochemical recurrence in both the Toronto-139 and Minnesota-596 (Nakagawa et al., 2008) were cohorts (Figure 3A, Supplementary Table 3 in bold) were annotated for gene ontology terms. Several terms were found overrepresented in the five mRNAs associated with recurrence including deoxyribosylthymine monophosphate (dTMP) metabolism shown in red, negative regulation o…
Gene Ontology Annotation of Genes Associated with Recurrence
GOBPID	Term	Category	P-value
GO:0004799	thymidylate synthase activity	Molecular Function	0.000345949
GO:0042083	5,10-methylenetetrahydrofolate-dependent methyltransferase activity	Molecular Function	0.000345949
GO:0055103	ligase regulator activity	Molecular Function	0.000345949
GO:0055104	ligase inhibitor activity	Molecular Function	0.000345949
GO:0055105	ubiquitin-protein ligase inhibitor activity	Molecular Function	0.000345949
GO:0055106	ubiquitin-protein ligase regulator activity	Molecular Function	0.000345949
GO:0006231	dTMP biosynthetic process	Biological Process	0.000375827
GO:0009157	deoxyribonucleoside monophosphate biosynthetic process	Biological Process	0.000375827
GO:0009162	deoxyribonucleoside monophosphate metabolic process	Biological Process	0.000375827
GO:0009176	pyrimidine deoxyribonucleoside monophosphate metabolic process	Biological Process	0.000375827
GO:0009177	pyrimidine deoxyribonucleoside monophosphate biosynthetic process	Biological Process	0.000375827
GO:0010149	senescence	Biological Process	0.000375827
GO:0010389	regulation of G2/M transition of mitotic cell cycle	Biological Process	0.000375827
GO:0046073	dTMP metabolic process	Biological Process	0.000375827
GO:0030889	negative regulation of B cell proliferation	Biological Process	0.000751541
GO:0033079	immature T cell proliferation	Biological Process	0.000751541
GO:0033080	immature T cell proliferation in the thymus	Biological Process	0.000751541
GO:0033083	regulation of immature T cell proliferation	Biological Process	0.000751541
GO:0033084	regulation of immature T cell proliferation in the thymus	Biological Process	0.000751541
GO:0033087	negative regulation of immature T cell proliferation	Biological Process	0.000751541
GO:0033088	negative regulation of immature T cell proliferation in the thymus	Biological Process	0.000751541
GO:0009129	pyrimidine nucleoside monophosphate metabolic process	Biological Process	0.00112714
GO:0009130	pyrimidine nucleoside monophosphate biosynthetic process	Biological Process	0.00112714
GO:0009221	pyrimidine deoxyribonucleotide biosynthetic process	Biological Process	0.00150263
GO:0017145	stem cell division	Biological Process	0.00150263
GO:0048103	somatic stem cell division	Biological Process	0.00150263
GO:0009263	deoxyribonucleotide biosynthetic process	Biological Process	0.001878
GO:0032088	negative regulation of NF-kappaB transcription factor activity	Biological Process	0.00225327
GO:0001953	negative regulation of cell-matrix adhesion	Biological Process	0.00262842
GO:0050869	negative regulation of B cell activation	Biological Process	0.00300345
GO:0004861	cyclin-dependent protein kinase inhibitor activity	Molecular Function	0.00311009
GO:0005578	proteinaceous extracellular matrix	Cellular Component	0.00330017
GO:0031012	extracellular matrix	Cellular Component	0.00344268
GO:0030888	regulation of B cell proliferation	Biological Process	0.00375319
GO:0042130	negative regulation of T cell proliferation	Biological Process	0.00375319
GO:0045736	negative regulation of cyclin-dependent protein kinase activity	Biological Process	0.00375319
GO:0009219	pyrimidine deoxyribonucleotide metabolic process	Biological Process	0.00412788
GO:0001952	regulation of cell-matrix adhesion	Biological Process	0.00450247
GO:0030291	protein serine/threonine kinase inhibitor activity	Molecular Function	0.00483458
GO:0032945	negative regulation of mononuclear cell proliferation	Biological Process	0.00487694
GO:0033077	T cell differentiation in the thymus	Biological Process	0.00487694
GO:0050672	negative regulation of lymphocyte proliferation	Biological Process	0.00487694
GO:0016538	cyclin-dependent protein kinase regulator activity	Molecular Function	0.00517919
GO:0006309	DNA fragmentation during apoptosis	Biological Process	0.0052513
GO:0005540	hyaluronic acid binding	Molecular Function	0.00586812
GO:0008637	apoptotic mitochondrial changes	Biological Process	0.00599968
GO:0042100	B cell proliferation	Biological Process	0.00599968
GO:0050868	negative regulation of T cell activation	Biological Process	0.00599968
GO:0051059	NF-kappaB binding	Molecular Function	0.00621245
GO:0000086	G2/M transition of mitotic cell cycle	Biological Process	0.0063737
GO:0043433	negative regulation of transcription factor activity	Biological Process	0.0063737
GO:0009262	deoxyribonucleotide metabolic process	Biological Process	0.00674761
GO:0006921	cell structure disassembly during apoptosis	Biological Process	0.00712141
GO:0007223	Wnt receptor signaling pathway, calcium modulating pathway	Biological Process	0.00712141
GO:0022411	cellular component disassembly	Biological Process	0.00712141
GO:0042326	negative regulation of phosphorylation	Biological Process	0.00712141
GO:0010563	negative regulation of phosphorus metabolic process	Biological Process	0.00749509
GO:0030262	apoptotic nuclear changes	Biological Process	0.00749509
GO:0045936	negative regulation of phosphate metabolic process	Biological Process	0.00749509
GO:0043392	negative regulation of DNA binding	Biological Process	0.00786867
GO:0006221	pyrimidine nucleotide biosynthetic process	Biological Process	0.00824213
GO:0051100	negative regulation of binding	Biological Process	0.00824213
GO:0007568	aging	Biological Process	0.00861547
GO:0009123	nucleoside monophosphate metabolic process	Biological Process	0.00861547
GO:0009124	nucleoside monophosphate biosynthetic process	Biological Process	0.00861547
GO:0051250	negative regulation of lymphocyte activation	Biological Process	0.00861547
GO:0004860	protein kinase inhibitor activity	Molecular Function	0.00930707
GO:0002695	negative regulation of leukocyte activation	Biological Process	0.00936183
GO:0031647	regulation of protein stability	Biological Process	0.00973484
GO:0050864	regulation of B cell activation	Biological Process	0.00973484
GO:0019210	kinase inhibitor activity	Molecular Function	0.00999372
Gene Ontology Annotation of Genes Prognostic of Non-Recurrence
GOBPID	Term	Category	P-value
GO:0004052	arachidonate 12-lipoxygenase activity	Molecular Function	0.00041511
GO:0047977	hepoxilin-epoxide hydrolase activity	Molecular Function	0.00041511
GO:0016803	ether hydrolase activity	Molecular Function	0.00103756
GO:0042554	superoxide release	Biological Process	0.00135247
GO:0016165	lipoxygenase activity	Molecular Function	0.00145238
GO:0030307	positive regulation of cell growth	Biological Process	0.00157776
GO:0016801	hydrolase activity, acting on ether bonds	Molecular Function	0.00165975
GO:0045793	positive regulation of cell size	Biological Process	0.00202824
GO:0045785	positive regulation of cell adhesion	Biological Process	0.00337888
GO:0042383	sarcolemma	Cellular Component	0.0034219
GO:0005518	collagen binding	Molecular Function	0.00352477
GO:0005540	hyaluronic acid binding	Molecular Function	0.00352477
GO:0006801	superoxide metabolic process	Biological Process	0.00360387
GO:0019370	leukotriene biosynthetic process	Biological Process	0.00405374
GO:0043450	alkene biosynthetic process	Biological Process	0.00405374
GO:0006691	leukotriene metabolic process	Biological Process	0.00495309
GO:0043449	cellular alkene metabolic process	Biological Process	0.00495309
GO:0045927	positive regulation of growth	Biological Process	0.00495309
GO:0046456	icosanoid biosynthetic process	Biological Process	0.00630108
GO:0007155	cell adhesion	Biological Process	0.00775855
GO:0022610	biological adhesion	Biological Process	0.00775855
GO:0019395	fatty acid oxidation	Biological Process	0.00787221
GO:0034440	lipid oxidation	Biological Process	0.00787221
GO:0006690	icosanoid metabolic process	Biological Process	0.00899343
